# Supplementary material for: Association of Infant Feeding Indicators and Infant Feeding Practices with Coexisting Forms of Malnutrition in Children under Six Months of Age
Source: Nutrients. 2022 Oct 12;14(20):4242. doi: 10.3390/nu14204242 (PMC9608454; doi:10.3390/nu14204242)
Supplement: Supplementary file 1 [file nutrients-14-04242-s001.zip]

Archive with 1 entries (1 files):
- nutrients-1927635-supplementary.pdf
